# Supplementary material for: Functional diversity dynamics of waterbird communities driven by water levels at Shengjin Lake, a small river‐connected shallow lake in the middle and lower Yangtze River floodplain
Source: Ecol Evol. 2024 Oct 7;14(10):e70222. doi: 10.1002/ece3.70222 (PMC11456756; doi:10.1002/ece3.70222)
Supplement: Supplementary file 1 — Data S1. [file ECE3-14-e70222-s001.xlsx]

## Sheet: Abundance and Richness
Richness	A1	UL	18	20	26		Abundance	A1	UL	8079	12854	13532
		ML	9	11	9				ML	853	905	1163
		LL	14	18	18				LL	1241	1759	2064
	A2	UL	23	27	28			A2	UL	14114	17804	21898
		ML	10	15	13				ML	941	1054	1365
		LL	20	26	30				LL	4882	5922	5850
	A3	UL	25	27	32			A3	UL	26561	29550	28441
		ML	12	15	16				ML	1550	1762	2216
		LL	23	28	29				LL	8841	9801	10986
	B1	UL	25	28	27			B1	UL	29114	32004	30096
		ML	13	15	13				ML	2559	2809	2867
		LL	28	28	29				LL	11923	10095	15556
	B2	UL	29	32	32			B2	UL	32245	33428	34446
		ML	14	14	14				ML	3289	3077	2957
		LL	29	28	32				LL	12429	11521	14366
	B3	UL	30	32	33			B3	UL	18854	17723	17826
		ML	13	14	14				ML	3344	3565	3536
		LL	27	25	26				LL	6876	7052	6995
	C1	UL	30	29	29			C1	UL	14559	13967	14207
		ML	15	15	16				ML	1998	2137	1962
		LL	25	24	23				LL	5325	5941	6270
	C2	UL	29	28	29			C2	UL	7665	8046	8719
		ML	13	10	13				ML	1853	1748	1707
		LL	25	23	24				LL	5794	5905	5707
	C3	UL	26	24	24			C3	UL	5548	6023	6612
		ML	14	13	15				ML	1059	1252	1284
		LL	25	23	26				LL	3487	3621	3428

## Sheet: Functional diversity
FRic	A1	UL	5.67421	2.89188	0.797579	2.38519	1.32591	5.42948	1.49336	FEve	A1	UL	0.244395	0.147353	0.895391	0.187772	0.402393	0.334908	0.146023	FDiv	A1	UL	0.705626	0.991952	0.925734	0.928024	0.713559	0.778828	0.949136	FDis	A1	UL	1.02088	0.37575	0.945282	0.52427	0.759064	1.16992	0.304092
		ML	1.52351	1.39845	1.39845	0.503434	0.544325	0.979419	0.698547			ML	0.269211	0.152634	0.111754	0.689344	0.190498	0.233055	0.968786			ML	0.769259	0.638894	0.616648	0.902113	0.989709	0.970904	0.705521			ML	1.02732	0.28417	0.194819	1.08467	0.116291	0.432982	0.839207
		LL	1.40533	6.9049	5.17168	1.40533	2.88677	1.16656	0.841434			LL	0.246965	0.56904	0.479511	0.192793	0.194726	0.114554	0.414994			LL	0.548087	1.22744	1.2698	0.494377	0.898387	0.299111	0.43424			LL	0.548087	1.22744	1.2698	0.494377	0.898387	0.299111	0.43424
	A2	UL	4.44507	3.74219	0.973731	3.04892	0.90229	7.12602	3.64058		A2	UL	0.380749	0.414302	0.813248	0.669151	0.542424	0.42862	0.320296		A2	UL	0.951131	0.837796	0.913104	0.697695	0.948377	0.714878	0.655127		A2	UL	0.582152	0.702266	0.8741	0.743328	0.571595	0.772232	0.911788
		ML	4.45555	0.873304	1.97398	2.78391	1.838	0.35945	0.873304			ML	0.639819	0.749191	0.230923	0.758225	0.505098	0.169015	0.734785			ML	0.504208	0.61303	0.975677	0.37313	0.34862	0.65036	0.592788			ML	1.08587	0.700212	0.439684	0.718586	0.335719	0.319621	0.626973
		LL	3.03391	5.26753	5.66781	4.53626	0.252174	2.5361	2.29658			LL	0.338611	0.343233	0.0398542	0.51324	0.791993	0.259708	0.134773			LL	0.829188	0.837145	0.746579	0.782614	0.601195	0.748774	0.986802			LL	1.06952	0.912363	0.687506	0.924235	0.663199	0.807113	0.294747
	A3	UL	6.54035	8.97276	3.6016	5.71832	3.20509	8.7652	3.30719		A3	UL	0.415333	0.347569	0.456704	0.539615	0.530094	0.356536	0.0237547		A3	UL	0.901299	0.85612	0.666558	0.802696	0.649478	0.907135	0.730044		A3	UL	0.891931	0.950339	0.247489	1.09896	0.66516	0.707067	0.79722
		ML	5.88757	0.0476162	1.38078	0.975582	2.23414	0.486321	2.30459			ML	0.537921	0.0414165	0.151581	0.0285795	0.0982139	0.309109	0.537437			ML	0.638988	0.958147	0.994747	0.992113	0.203622	0.843032	0.988775			ML	0.970108	0.167548	0.239609	0.0773033	0.131219	0.362686	0.316427
		LL	2.84414	4.58969	7.04225	3.51272	2.75591	5.17305	3.61229			LL	0.440216	0.411499	0.372968	0.0914625	0.693153	0.492393	0.513345			LL	0.894416	0.788542	0.842577	0.548474	0.683951	0.63249	0.661272			LL	0.577544	0.730404	0.723889	0.517685	1.09785	1.10766	0.718087
	B1	UL	7.45505	7.68037	6.51367	6.23046	4.2016	8.58184	0.772742		B1	UL	0.39795	0.43465	0.422215	0.360813	0.355455	0.343533	0.508148		B1	UL	0.888775	0.932629	0.861202	0.843134	0.803094	0.920907	0.879614		B1	UL	0.47174	1.0371	1.09158	0.933385	0.92695	0.689616	0.476541
		ML	5.98548	1.91385	1.38726	0.235628	1.20623	1.79253	1.46348			ML	0.628748	0.486617	0.541076	0.542041	0.678078	0.095144	0.127652			ML	0.944374	0.982861	0.959752	0.902996	0.581145	0.96433	0.964249			ML	0.557848	0.246162	0.277161	0.263147	0.117638	0.22521	0.261395
		LL	7.71977	7.11501	7.90937	1.98631	6.15998	4.49079	4.12015			LL	0.47002	0.364889	0.456945	0.676855	0.652478	0.467428	0.568875			LL	0.868032	0.923932	0.788366	0.744368	0.770263	0.665411	0.675394			LL	1.04265	0.580284	0.972848	0.530935	0.878722	0.62095	0.820551
	B2	UL	7.39729	6.14382	5.25199	4.60815	5.21438	7.54393	5.9849		B2	UL	0.414837	0.470367	0.501491	0.529682	0.383705	0.412477	0.543661		B2	UL	0.923961	0.907543	0.953417	0.641317	0.864162	0.916624	0.746946		B2	UL	0.677524	0.948744	0.44406	0.844567	0.81395	0.52766	0.890482
		ML	3.59027	0.740304	1.97612	0.740304	2.44196	1.97306	1.50958			ML	0.483098	0.144171	0.0478734	0.0842557	0.523088	0.104166	0.0437259			ML	0.859312	0.986324	0.581412	0.996103	0.76998	0.99806	0.994973			ML	0.482845	0.187215	0.156548	0.11659	0.33115	0.260728	0.106053
		LL	8.03952	6.15611	4.97733	4.81099	4.1355	5.9272	4.75352			LL	0.594493	0.397125	0.409205	0.45899	0.628823	0.577589	0.464426			LL	0.850449	0.959127	0.862391	0.911864	0.713099	0.939484	0.689067			LL	1.17831	0.70371	1.04089	0.683135	1.11415	1.04204	0.241028
	B3	UL	7.234	7.74086	7.8625	6.45792	2.60305	7.34314	2.47361		B3	UL	0.408805	0.382544	0.398564	0.573809	0.324247	0.408376	0.647635		B3	UL	0.878343	0.902103	0.941538	0.678993	0.718317	0.91576	0.808302		B3	UL	0.712669	0.614206	1.00768	1.11339	0.59477	0.880954	0.651527
		ML	3.58101	2.17243	2.05688	1.13357	1.59521	0.974352	2.46142			ML	0.604107	0.0499535	0.116152	0.421026	0.10473	0.00529428	0.920894			ML	0.964515	0.84642	0.976581	0.778182	0.475241	0.753173	0.607105			ML	0.664134	0.151798	0.238067	0.501957	0.210209	0.0200342	0.137322
		LL	7.43276	6.48842	6.33136	7.75715	2.6534	3.32857	4.03364			LL	0.464656	0.553398	0.531555	0.552042	0.286491	0.836656	0.417132			LL	0.810159	0.685751	0.817533	0.637136	0.705652	0.948409	0.487059			LL	0.616557	0.834541	0.925943	0.587557	0.297298	1.60766	0.532259
	C1	UL	4.90118	7.98903	5.04618	6.33319	2.41084	8.20301	1.59829		C1	UL	0.57386	0.373152	0.453022	0.420583	0.650797	0.358781	0.460442		C1	UL	0.817069	0.655786	0.759847	0.756233	0.669811	0.946397	0.60769		C1	UL	0.368556	0.67155	0.989934	1.18605	0.72212	0.864581	0.53168
		ML	5.56409	1.57255	0.161247	0.423268	5.51238	1.51132	0.546099			ML	0.386782	0.504394	0.28813	0.0148979	0.400715	0.111132	0.367526			ML	0.951199	0.989369	0.976782	0.804277	0.63608	0.574002	0.393247			ML	0.647726	0.194253	0.272527	0.0826658	0.441353	0.390133	0.246982
		LL	6.95515	6.22776	6.97643	6.11097	5.79606	3.45262	3.83218			LL	0.23742	0.541996	0.338662	0.45805	0.801913	0.610022	0.594782			LL	0.906733	0.921599	0.872513	0.913492	0.878472	0.828141	0.900292			LL	0.829745	0.762668	0.732805	0.319565	1.64296	1.24101	0.660887
	C2	UL	5.25508	6.58229	4.0036	4.29592	3.28188	6.39149	2.05315		C2	UL	0.176239	0.23839	0.465712	0.546363	0.599249	0.420928	0.667475		C2	UL	0.949042	0.860212	0.766514	0.633976	0.756764	0.923612	0.912752		C2	UL	0.676153	0.792717	0.692324	0.573928	0.716488	0.792677	0.778936
		ML	4.59017	1.60037	1.85949	4.23806	1.96677	2.4077	1.96677			ML	0.628904	0.102397	0.243547	0.530953	0.36526	0.620082	0.499621			ML	0.882956	0.731932	0.946489	0.970377	0.250273	0.932627	0.981949			ML	0.870962	0.267309	0.37013	0.527597	0.100778	0.383751	0.32892
		LL	6.2203	6.22776	5.55252	1.63128	1.99972	4.11875	3.83218			LL	0.529341	0.611002	0.311133	0.164398	0.538558	0.548938	0.589735			LL	0.913986	0.964318	0.94353	0.6559	0.977856	0.934213	0.930759			LL	0.894853	0.54822	0.681069	0.425097	0.403262	0.846204	0.545899
	C3	UL	2.93317	3.34183	3.46525	1.18829	4.1038	5.70021	0.0455205		C3	UL	0.380773	0.296875	0.316765	0.456401	0.487427	0.313399	0.335215		C3	UL	0.970712	0.670563	0.326513	0.842132	0.726073	0.87139	0.994036		C3	UL	0.553276	0.330942	0.350124	0.405349	0.613635	1.2226	0.172999
		ML	1.47904	1.49093	1.37016	1.37016	4.03388	1.35448	1.49093			ML	0.510066	0.15973	0.109517	0.104391	0.309517	0.203922	0.187405			ML	0.941606	0.976282	0.986895	0.987535	0.880681	0.966807	0.985185			ML	0.727392	0.238984	0.16044	0.1529	0.722459	0.313971	0.305923
		LL	0.20034	4.41112	6.83712	0.34451	2.24855	0.465409	3.33951			LL	0.334376	0.0923238	0.534548	0.600845	0.15222	0.182404	0.48033			LL	0.993492	0.97799	0.858532	0.941548	0.989859	0.985037	0.654514			LL	0.136208	0.116866	1.56034	0.47434	0.409139	0.165581	0.553515

## Sheet: Habitat area
UL	Water	Meadow	Mudflat		ML	Water	Meadow	Mudflat		LL	Water	Meadow	Mudflat
	46.112	10.677	0.403			53.172	8.444	0.206			53.172	8.444	0.206
	43.019	10.638	3.535			51.472	8.382	1.971			51.472	8.382	1.971
	33.163	13.828	10.201			49.1	9.995	2.728			49.1	9.995	2.728
	33.012	12.716	11.462			48.569	9.363	3.891			48.569	9.363	3.891
	32.734	11.283	13.174			47.47	8.479	5.874			47.47	8.479	5.874
	29.795	13.009	14.387			46.583	9.27	5.97			46.583	9.27	5.97
	35.86	13.326	8.005			49.232	8.617	3.975			49.232	8.617	3.975
	38.547	13.688	4.957			50.335	8.519	2.969			50.335	8.519	2.969
	41.893	11.958	3.34			51.004	9.315	1.503			51.004	9.315	1.503
